# Supplementary material for: Corncob-Derived Activated Carbon as Electrode Material for High-Performance Supercapacitor
Source: Materials (Basel). 2024 Sep 2;17(17):4341. doi: 10.3390/ma17174341 (PMC11396467; doi:10.3390/ma17174341)
Supplement: Supplementary file 1 [file materials-17-04341-s001.zip]

Archive with 1 entries (1 files):
- materials-3089783-supplementary.pdf
